# Supplementary material for: Age-related changes in somatic condition and reproduction in the Eurasian beaver: Resource history influences onset of reproductive senescence
Source: PLoS One. 2017 Dec 5;12(12):e0187484. doi: 10.1371/journal.pone.0187484 (PMC5716577; doi:10.1371/journal.pone.0187484)
Supplement: S3 File — (CSV) [file pone.0187484.s003.csv]

name	name	sex	year	age	age2	kage	maxage	day	preg	lnBL	lnBW	died
Adras	201	M	2008	-0.75657895	-2.0656596	1	5	200	0	4.353452	3.024513	0
Adras	201	M	2010	-0.09868421	-0.3343577	1	5	109.5	0	4.387775	3.055734	0
Adrrn	202	M	2007	-0.75657895	-2.0656596	0	4	163	0	4.337269	2.948316	1
Adrrn	202	M	2008	-0.42763158	-1.308215	0	4	169.5	0	4.374152	3.111288	1
Anese	203	F	2004	0.23026316	0.8559124	1	12	198.5	0	4.382027	3.167527	1
Anese	203	F	2006	0.88815789	3.8856908	1	12	129	1	4.382027	3.218876	1
Anese	203	F	2007	1.21710526	5.7251991	1	12	240	1	4.430817	3.131137	1
Anese	203	F	2008	1.54605263	7.7811202	1	12	74	1	4.356709	3.178054	1
Anese	203	F	2009	1.875	10.0534539	1	12	75	1	4.310596	3.144858	1
Anese	203	F	2010	2.20394737	12.5422005	1	12	235	0	4.343805	3.135494	1
Ansin	204	M	2001	-0.75657895	-2.0656596	0	7	165	0	4.394449	3.157	1
Ansin	204	M	2004	0.23026316	0.8559124	0	7	208	0	4.394449	3.218876	1
Ansin	204	M	2005	0.55921053	2.2625952	0	7	246	0	4.406719	3.258097	1
Alele	205	M	1999	-0.75657895	-2.0656596	0	4	207	0	4.343805	3.020425	0
Alele	205	M	2000	-0.42763158	-1.308215	0	4	196	0	4.343805	2.917771	0
Brgit	206	F	1999	-0.75657895	-2.0656596	0	12	114	1	4.356709	3.238678	1
Brgit	206	F	2001	-0.09868421	-0.3343577	0	12	224	1	4.394449	3.198673	1
Brgit	206	F	2002	0.23026316	0.8559124	0	12	150	0	4.394449	3.258097	1
Brgit	206	F	2004	0.88815789	3.8856908	0	12	167.5	1	4.394449	3.218676	1
Brgit	206	F	2006	1.54605263	7.7811202	0	12	262	0	4.412798	3.198673	1
Brgit	206	F	2007	1.875	10.0534539	0	12	226.5	0	4.424829	3.090784	1
Brgit	206	F	2008	2.20394737	12.5422005	0	12	83	0	4.369448	3.005683	1
Børrk	207	F	1999	-0.75657895	-2.0656596	0	4	114	1	4.343805	3.020425	1
Børrk	207	F	2000	-0.42763158	-1.308215	0	4	227	1	4.356709	3.068053	1
Bondi	208	F	1999	-0.75657895	-2.0656596	0	8	119	1	4.356709	3.157	0
Bondi	208	F	2004	0.88815789	3.8856908	0	8	126	1	4.394373	3.144858	0
Bamam	209	M	2001	-0.75657895	-2.0656596	1	13	95	0	4.343805	2.80336	0
Bamam	209	M	2004	0.23026316	0.8559124	1	13	168	0	4.317488	2.995732	0
Bamam	209	M	2005	0.55921053	2.2625952	1	13	75	0	4.356709	3.068053	0
Bamam	209	M	2009	1.875	10.0534539	1	13	109	0	4.304065	3.068053	0
Bamam	209	M	2011	2.20394737	12.5422005	1	13	127	0	4.343805	3.044522	0
Bamam	209	M	2012	2.53289474	15.2473598	1	13	155	0	4.369448	2.970414	0
Crlrl	210	M	1999	-0.75657895	-2.0656596	0	13	120	0	4.330733	2.970414	1
Crlrl	210	M	2000	-0.42763158	-1.308215	0	13	196	0	4.356709	2.995732	1
Crlrl	210	M	2001	-0.09868421	-0.3343577	0	13	162.5	0	4.337269	2.899546	1
Crlrl	210	M	2004	0.88815789	3.8856908	0	13	83	0	4.290459	2.862201	1
Crlrl	210	M	2005	1.21710526	5.7251991	0	13	76	0	4.382027	2.917771	1
Crlrl	210	M	2007	1.875	10.0534539	0	13	141.6667	0	4.335091	2.90528	1
Crlrl	210	M	2008	2.20394737	12.5422005	0	13	67	0	4.304065	2.862201	1
Crlrl	210	M	2009	2.53289474	15.2473598	0	13	131	0	4.356709	2.917771	1
Criis	211	M	2003	-0.42763158	-1.308215	1	9	74	0	4.343805	2.890372	0
Criis	211	M	2004	-0.09868421	-0.3343577	1	9	167.6667	0	4.343299	2.985413	0
Criis	211	M	2005	0.23026316	0.8559124	1	9	240	0	4.406719	3.068053	0
Criis	211	M	2007	0.88815789	3.8856908	1	9	104	0	4.400584	3.000274	0
Criis	211	M	2008	1.21710526	5.7251991	1	9	98	0	4.369448	3.020425	0
Crina	212	F	2002	-0.75657895	-2.0656596	0	11	95	1	4.330733	2.890372	0
Crina	212	F	2006	0.55921053	2.2625952	0	11	196	1	4.382027	3.068053	0
Crina	212	F	2008	1.21710526	5.7251991	0	11	149	1	4.394449	3.135494	0
Crina	212	F	2010	1.875	10.0534539	0	11	238	0	4.418841	3.332205	0
Dmimi	213	F	1998	-0.75657895	-2.0656596	0	13	116	0	4.382027	3.044522	1
Dmimi	213	F	2000	-0.09868421	-0.3343577	0	13	222	0	4.406719	3.157	1
Dmimi	213	F	2009	2.53289474	15.2473598	0	13	271	0	4.382027	3.273364	1
Dnono	214	M	2005	-0.75657895	-2.0656596	0	5	253	0	4.276666	3.238678	1
Dnono	214	M	2006	-0.42763158	-1.308215	0	5	196	0	4.382027	3.198673	1
Dnono	214	M	2007	-0.09868421	-0.3343577	0	5	143	0	4.343805	3.178054	1
Esysy	215	M	2002	-0.75657895	-2.0656596	1	8	146	0	4.356709	2.917771	0
Esysy	215	M	2003	-0.42763158	-1.308215	1	8	79	0	4.356709	2.833213	0
Esysy	215	M	2004	-0.09868421	-0.3343577	1	8	186	0	4.276666	2.917771	0
Esysy	215	M	2007	0.88815789	3.8856908	1	8	177	0	4.355996	2.992841	0
Ewiin	216	M	2010	-0.42763158	-1.308215	0	4	225	0	4.406719	3.113515	0
Ewiin	216	M	2012	-0.42763158	-1.308215	0	4	142	0	4.406719	3.135494	0
Eseth	217	F	2002	-0.75657895	-2.0656596	0	7	72	0	4.394449	2.944439	1
Eseth	217	F	2004	-0.09868421	-0.3343577	0	7	206	0	4.394449	3.135494	1
Eseth	217	F	2005	0.23026316	0.8559124	0	7	241	1	4.418841	3.157	1
Eseth	217	F	2006	0.55921053	2.2625952	0	7	176	1	4.400584	3.134548	1
Elend	218	M	2002	-0.75657895	-2.0656596	0	13	72	0	4.317488	2.970414	0
Elend	218	M	2005	0.23026316	0.8559124	0	13	125	0	4.369448	3.044522	0
Elend	218	M	2006	0.55921053	2.2625952	0	13	134	0	4.394449	3.068053	0
Elend	218	M	2007	0.88815789	3.8856908	0	13	85	0	4.394449	3.091042	0
Elend	218	M	2008	1.21710526	5.7251991	0	13	77	0	4.356709	3.157	0
Elend	218	M	2009	1.54605263	7.7811202	0	13	236	0	4.369448	3.218876	0
Elend	218	M	2010	1.875	10.0534539	0	13	104	0	4.350278	3.039749	0
Elend	218	M	2012	2.53289474	15.2473598	0	13	141	0	4.382027	3.091042	0
Eava	219	F	1998	-0.75657895	-2.0656596	0	4	91	0	4.241327	3.020425	0
Eava	219	F	1999	-0.42763158	-1.308215	0	4	113	0	4.337291	3.100092	0
Ftima	220	F	1998	-0.75657895	-2.0656596	0	6	158	0	4.394449	3.258097	1
Ftima	220	F	1999	-0.42763158	-1.308215	0	6	189	1	4.406719	3.258097	1
Ftima	220	F	2001	0.23026316	0.8559124	0	6	167	1	4.369448	3.178054	1
Fanky	221	M	1998	-0.75657895	-2.0656596	0	6	255	0	4.418841	3.238678	1
Fanky	221	M	1999	-0.42763158	-1.308215	0	6	91	0	4.356709	3.091042	1
Fanky	221	M	2001	0.23026316	0.8559124	0	6	124	0	4.430817	3.113515	1
Fidda	222	F	2006	-0.75657895	-2.0656596	0	5	151	1	4.350278	3.135494	0
Fidda	222	F	2007	-0.42763158	-1.308215	0	5	182.5	0	4.388238	3.157	0
Fidda	222	F	2008	-0.09868421	-0.3343577	0	5	156.5	1	4.382027	3.210836	0
Fodde	223	M	1999	-0.75657895	-2.0656596	0	13	114	0	4.442651	3.068053	1
Fodde	223	M	2001	-0.09868421	-0.3343577	0	13	175	0	4.377834	3.075536	1
Fodde	223	M	2002	0.23026316	0.8559124	0	13	146	0	4.369448	3.068053	1
Fodde	223	M	2005	1.21710526	5.7251991	0	13	245	0	4.382027	3.113515	1
Fodde	223	M	2006	1.54605263	7.7811202	0	13	197	0	4.394449	3.068053	1
Fodde	223	M	2007	1.875	10.0534539	0	13	209	0	4.330733	3.08191	1
Fodde	223	M	2008	2.20394737	12.5422005	0	13	79	0	4.343805	3.020425	1
Fodde	223	M	2009	2.53289474	15.2473598	0	13	91	0	4.356709	3.068053	1
Føyis	224	F	1998	-0.75657895	-2.0656596	0	4	257	1	4.356709	3.091042	1
Føyis	224	F	1999	-0.42763158	-1.308215	0	4	134.5	0	4.337098	3.006246	1
Gryry	225	M	2011	-0.75657895	-2.0656596	0	4	127	0	4.356709	3.068053	0
Gryry	225	M	2012	-0.42763158	-1.308215	0	4	143	0	4.369448	3.157	0
Gegly	226	M	2000	-0.42763158	-1.308215	1	13	122	0	4.356709	2.833213	1
Gegly	226	M	2007	1.875	10.0534539	1	13	125	0	4.369448	2.944439	1
Gegly	226	M	2008	2.20394737	12.5422005	1	13	113	0	4.369448	2.917771	1
Gegly	226	M	2009	2.53289474	15.2473598	1	13	243	0	4.356709	3.020425	1
Gønnn	227	M	1999	-0.75657895	-2.0656596	0	12	207	0	4.369448	3.068053	1
Gønnn	227	M	2001	-0.09868421	-0.3343577	0	12	197.5	0	4.369368	3.054624	1
Gønnn	227	M	2008	2.20394737	12.5422005	0	12	165	0	4.388257	3.058707	1
Gnnta	228	F	2007	-0.75657895	-2.0656596	1	4	258.5	0	4.356627	3.015523	1
Gnnta	228	F	2008	-0.42763158	-1.308215	1	4	168	1	4.362916	3.079548	1
Gdada	229	F	2007	-0.75657895	-2.0656596	0	8	203	1	4.330733	3.010621	0
Gdada	229	F	2009	-0.09868421	-0.3343577	0	8	133	1	4.406719	3.165475	0
Gdada	229	F	2012	0.88815789	3.8856908	0	8	107	0	4.488636	3.218876	0
Hnnti	230	F	2006	-0.75657895	-2.0656596	1	5	255.5	0	4.322353	3.024867	1
Hnnti	230	F	2007	-0.42763158	-1.308215	1	5	209	0	4.330733	3.054001	1
Hnnti	230	F	2008	-0.09868421	-0.3343577	1	5	98	0	4.324133	2.970414	1
Hnnne	231	F	1999	-0.75657895	-2.0656596	0	10	193	1	4.343638	3.105687	1
Hnnne	231	F	2003	0.55921053	2.2625952	0	10	119	1	4.350091	3.032474	1
Hnnne	231	F	2004	0.88815789	3.8856908	0	10	132.5	1	4.310777	2.90332	1
Hnnne	231	F	2005	1.21710526	5.7251991	0	10	146.6667	1	4.343635	2.933466	1
Hnnne	231	F	2006	1.54605263	7.7811202	0	10	195	0	4.356709	2.917771	1
Hnnve	232	F	2008	-0.42763158	-1.308215	1	6	208.5	1	4.40605	3.101774	0
Hnnve	232	F	2009	-0.09868421	-0.3343577	1	6	80	1	4.442651	3.198673	0
Hnnve	232	F	2010	0.23026316	0.8559124	1	6	222	1	4.406719	3.135494	0
Hrald	233	M	1999	-0.75657895	-2.0656596	0	5	120	0	4.356709	3.068053	0
Hrald	233	M	2001	-0.09868421	-0.3343577	0	5	190	0	4.372602	3.056288	0
Hzeel	234	F	2007	-0.75657895	-2.0656596	0	6	89	0	4.343805	2.944439	0
Hzeel	234	F	2008	-0.42763158	-1.308215	0	6	113	1	4.290459	3.020425	0
Hzeel	234	F	2010	0.23026316	0.8559124	0	6	102	0	4.343805	3.044522	0
Hlgen	235	M	2001	-0.42763158	-1.308215	0	10	186	0	4.394373	3.019234	0
Hlgen	235	M	2005	0.88815789	3.8856908	0	10	245	0	4.382027	3.044522	0
Hlgen	235	M	2007	1.54605263	7.7811202	0	10	164	0	4.330733	2.541602	0
Hrsst	236	M	2007	-0.75657895	-2.0656596	0	4	143	0	4.317488	2.970414	0
Hrsst	236	M	2008	-0.42763158	-1.308215	0	4	174	0	4.317488	3.020425	0
Iada	237	F	2008	-0.75657895	-2.0656596	1	5	77	0	4.343805	2.80336	0
Iada	237	F	2010	-0.09868421	-0.3343577	1	5	224	1	4.430817	3.113515	0
Ieaea	238	F	2005	-0.75657895	-2.0656596	0	8	246	0	4.330733	3.178054	0
Ieaea	238	F	2007	-0.09868421	-0.3343577	0	8	121	1	4.418841	3.206803	0
Ieaea	238	F	2010	0.88815789	3.8856908	0	8	158	0	4.382027	3.157	0
Jn_ge	239	M	1998	-0.75657895	-2.0656596	0	4	126	0	4.317488	2.917771	1
Jn_ge	239	M	1999	-0.42763158	-1.308215	0	4	263	0	4.382027	3.091042	1
Jn-rc	240	M	2007	-0.75657895	-2.0656596	0	6	85	0	4.442651	3.072693	1
Jn-rc	240	M	2008	-0.42763158	-1.308215	0	6	85	0	4.406719	3.058707	1
Jn-rc	240	M	2009	-0.09868421	-0.3343577	0	6	65	0	4.324111	3.077217	1
Jn-rc	240	M	2011	0.23026316	0.8559124	0	6	283	0	4.356709	3.113515	1
Jnnna	241	F	1998	-0.75657895	-2.0656596	0	4	121	0	4.363099	3.044522	0
Jnnna	241	F	1999	-0.42763158	-1.308215	0	4	91	0	4.343805	3.044522	0
Jbubu	242	M	1999	-0.75657895	-2.0656596	0	4	91	0	4.343805	2.80336	1
Jbubu	242	M	2000	-0.42763158	-1.308215	0	4	121	0	4.382027	2.862201	1
Jdiie	243	F	2002	-0.42763158	-1.308215	1	13	68	0	4.369448	3.044522	0
Jdiie	243	F	2006	0.88815789	3.8856908	1	13	272.5	1	4.388238	3.187938	0
Jdiie	243	F	2007	1.21710526	5.7251991	1	13	89	0	4.394449	3.277145	0
Jdiie	243	F	2008	1.54605263	7.7811202	1	13	309	1	4.382027	3.206803	0
Jdiie	243	F	2010	2.20394737	12.5422005	1	13	224	1	4.430817	3.277145	0
Jdiie	243	F	2011	2.53289474	15.2473598	1	13	123	0	4.356709	3.178054	0
Jdiie	243	F	2012	2.53289474	15.2473598	1	13	108	0	4.382027	3.198673	0
Jnon	244	M	1999	-0.75657895	-2.0656596	0	12	114	0	4.382027	3.020425	0
Jnon	244	M	2001	-0.09868421	-0.3343577	0	12	101	0	4.356709	2.995732	0
Jnon	244	M	2004	0.88815789	3.8856908	0	12	162	0	4.343805	2.995732	0
Jnon	244	M	2007	1.875	10.0534539	0	12	80	0	4.430817	3.113515	0
Jnon	244	M	2008	2.20394737	12.5422005	0	12	98	0	4.350278	3.044522	0
Jrnrn	245	M	1999	-0.75657895	-2.0656596	0	8	120	0	4.343805	3.044522	1
Jrnrn	245	M	2000	-0.42763158	-1.308215	0	8	196	0	4.343805	3.044522	1
Jrnrn	245	M	2001	-0.09868421	-0.3343577	0	8	160	0	4.350257	3.019234	1
Jrnrn	245	M	2004	0.88815789	3.8856908	0	8	132	0	4.340548	2.981147	1
Kriin	246	F	2008	-0.75657895	-2.0656596	1	4	91	0	4.343805	2.917771	0
Kriin	246	F	2009	-0.42763158	-1.308215	1	4	236	1	4.356709	3.044522	0
Krina	247	F	2000	-0.75657895	-2.0656596	0	4	196	1	4.382027	3.044522	1
Krina	247	F	2001	-0.42763158	-1.308215	0	4	110	1	4.343805	2.917771	1
Karan	248	M	2005	-0.75657895	-2.0656596	0	8	253	0	4.382027	3.178054	0
Karan	248	M	2009	0.55921053	2.2625952	0	8	284	0	4.400603	3.182212	0
Karan	248	M	2010	0.88815789	3.8856908	0	8	225	0	4.418841	3.135494	0
Kumen	249	M	2006	0.23026316	0.8559124	0	9	324	0	4.382027	3.157	0
Kumen	249	M	2007	0.55921053	2.2625952	0	9	125	0	4.369448	3.198673	0
Kumen	249	M	2008	0.88815789	3.8856908	0	9	211	0	4.381714	3.133363	0
Kumen	249	M	2009	1.21710526	5.7251991	0	9	272	0	4.394449	3.238678	0
Knrad	250	M	2005	-0.75657895	-2.0656596	1	9	257	0	4.343805	2.928524	1
Knrad	250	M	2007	-0.09868421	-0.3343577	1	9	125	0	4.356709	2.980619	1
Knrad	250	M	2010	0.88815789	3.8856908	1	9	253	0	4.350278	2.970414	1
Knrad	250	M	2011	1.21710526	5.7251991	1	9	122	0	4.430817	3.068053	1
Lssse	251	M	2007	-0.75657895	-2.0656596	1	8	150.5	0	4.336657	2.998555	0
Lssse	251	M	2008	-0.42763158	-1.308215	1	8	67	0	4.356709	2.995732	0
Lssse	251	M	2009	-0.09868421	-0.3343577	1	8	152	0	4.382027	3.135494	0
Lssse	251	M	2012	0.88815789	3.8856908	1	8	106	0	4.406719	3.135494	0
Lslie	252	F	2009	-0.75657895	-2.0656596	0	6	62	0	4.248495	3.020425	0
Lslie	252	F	2010	-0.42763158	-1.308215	0	6	98	0	4.394449	3.086487	0
Lslie	252	F	2012	0.23026316	0.8559124	0	6	135	0	4.454347	3.314186	0
Lnana	253	F	2007	-0.75657895	-2.0656596	0	4	86	0	4.310799	2.873565	0
Lnana	253	F	2008	-0.42763158	-1.308215	0	4	77	0	4.382027	3.095578	0
Lraan	254	M	2002	-0.75657895	-2.0656596	1	9	217	0	4.394449	3.020425	0
Lraan	254	M	2003	-0.42763158	-1.308215	1	9	74	0	4.382027	3.091042	0
Lraan	254	M	2004	-0.09868421	-0.3343577	1	9	124	0	4.388238	3.157	0
Lraan	254	M	2005	0.23026316	0.8559124	1	9	226	0	4.424847	3.198673	0
Lraan	254	M	2006	0.55921053	2.2625952	1	9	157	0	4.465908	3.178054	0
Lraan	254	M	2007	0.88815789	3.8856908	1	9	163	0	4.388084	3.107854	0
Lraan	254	M	2008	1.21710526	5.7251991	1	9	159	0	4.394449	3.191922	0
Ldwin	255	M	2008	-0.75657895	-2.0656596	0	4	184	0	4.369448	3.161247	0
Ldwin	255	M	2009	-0.42763158	-1.308215	0	4	284	0	4.394449	3.086487	0
Mrtta	256	F	2004	-0.42763158	-1.308215	1	9	178	1	4.406719	3.091042	0
Mrtta	256	F	2005	-0.09868421	-0.3343577	1	9	125	1	4.394449	3.198673	0
Mrtta	256	F	2007	0.55921053	2.2625952	1	9	107	1	4.406645	3.208774	0
Mrtta	256	F	2009	1.21710526	5.7251991	1	9	107	1	4.356709	3.178054	0
Mrcus	257	M	1999	-0.75657895	-2.0656596	0	4	93	0	4.356709	3.068053	1
Mrcus	257	M	2000	-0.42763158	-1.308215	0	4	160	0	4.454077	3.032474	1
Mllla	258	F	1998	-0.75657895	-2.0656596	0	6	142	0	4.369448	3.020425	0
Mllla	258	F	1999	-0.42763158	-1.308215	0	6	189	0	4.356709	3.157	0
Mllla	258	F	2001	0.23026316	0.8559124	0	6	159	0	4.382027	3.020425	0
Mritz	259	M	2008	-0.75657895	-2.0656596	0	5	182.6667	0	4.390037	3.106446	0
Mritz	259	M	2010	-0.09868421	-0.3343577	0	5	225	0	4.460144	3.198673	0
Msees	260	M	2006	-0.75657895	-2.0656596	0	7	187	0	4.488636	3.109061	0
Msees	260	M	2007	-0.42763158	-1.308215	0	7	185.6667	0	4.39409	3.028081	0
Msees	260	M	2008	-0.09868421	-0.3343577	0	7	124	0	4.356709	3.020425	0
Msees	260	M	2009	0.23026316	0.8559124	0	7	92	0	4.343805	3.068053	0
Msees	260	M	2010	0.55921053	2.2625952	0	7	223	0	4.418841	3.157	0
n00nd	261	M	1999	-0.75657895	-2.0656596	0	4	182	0	4.330733	3.068053	0
n00nd	261	M	2000	-0.42763158	-1.308215	0	4	109	0	4.330733	2.970414	0
n01nd	262	F	1999	-0.75657895	-2.0656596	0	4	182	1	4.394449	3.401197	0
n01nd	262	F	2000	-0.42763158	-1.308215	0	4	109	1	4.406719	3.258097	0
n0404	263	M	1999	-0.75657895	-2.0656596	0	5	182	0	4.369448	3.068053	0
n0404	263	M	2001	-0.09868421	-0.3343577	0	5	111	0	4.369448	2.890372	0
n2020	264	M	1999	-0.75657895	-2.0656596	0	4	225	0	4.406719	3.068053	0
n2020	264	M	2000	-0.42763158	-1.308215	0	4	109	0	4.394449	2.80336	0
n29nd	265	F	2000	-0.75657895	-2.0656596	0	3	109	1	4.465908	3.198673	0
n29nd	265	F	2001	-0.75657895	-2.0656596	0	3	111	1	4.454347	3.157	0
n787	266	F	1999	-0.75657895	-2.0656596	0	12	183	1	4.356627	3.079019	0
n787	266	F	2008	2.20394737	12.5422005	0	12	114	1	4.343805	2.960105	0
n1_nd	267	F	1999	-0.75657895	-2.0656596	0	5	141	1	4.382027	3.020425	0
n1_nd	267	F	2001	-0.09868421	-0.3343577	0	5	111	0	4.290459	3.091042	0
n6_nd	268	F	1999	-0.75657895	-2.0656596	0	5	175	1	4.442651	3.238678	0
n6_nd	268	F	2001	-0.09868421	-0.3343577	0	5	112	0	4.406719	3.113515	0
n8_nd	269	M	1999	-0.75657895	-2.0656596	0	5	175	0	4.343805	3.113515	0
n8_nd	269	M	2001	-0.09868421	-0.3343577	0	5	111	0	4.430817	3.068053	0
Odidi	270	M	1999	-0.75657895	-2.0656596	1	13	191	0	4.317488	2.917771	1
Odidi	270	M	2001	-0.09868421	-0.3343577	1	13	145.5	0	4.369448	2.889986	1
Odidi	270	M	2009	2.53289474	15.2473598	1	13	283	0	4.369448	3.044522	1
Oa_By	271	M	2004	0.55921053	2.2625952	0	13	132	0	4.382027	3.044522	0
Oa_By	271	M	2006	1.21710526	5.7251991	0	13	134	0	4.343805	2.944439	0
Oa_By	271	M	2007	1.54605263	7.7811202	0	13	268.5	0	4.375579	3.090784	0
Oa_By	271	M	2008	1.875	10.0534539	0	13	189.3333	0	4.421079	3.03916	0
Oa_By	271	M	2012	2.53289474	15.2473598	0	13	135	0	4.352855	2.933857	0
Oivve	272	F	2007	-0.75657895	-2.0656596	0	8	93	1	4.343805	3.113515	1
Oivve	272	F	2008	-0.42763158	-1.308215	0	8	77	0	4.394449	3.135494	1
Oivve	272	F	2012	0.88815789	3.8856908	0	8	130	0	4.330733	3.198673	1
Øjaan	273	M	1999	-0.75657895	-2.0656596	0	8	180.5	0	4.41278	3.135258	0
Øjaan	273	M	2000	-0.42763158	-1.308215	0	8	199	0	4.418841	3.178054	0
Øjaan	273	M	2001	-0.09868421	-0.3343577	0	8	186	0	4.400434	3.177837	0
Øjaan	273	M	2004	0.88815789	3.8856908	0	8	123	0	4.424685	3.177837	0
Pdddy	274	M	2011	-0.75657895	-2.0656596	1	4	125	0	4.406719	3.068053	0
Pdddy	274	M	2012	-0.42763158	-1.308215	1	4	107	0	4.382027	3.135494	0
Prnle	275	F	1998	-0.75657895	-2.0656596	0	7	222	0	4.382027	3.044522	1
Prnle	275	F	1999	-0.42763158	-1.308215	0	7	192	1	4.382027	3.135494	1
Prnle	275	F	2002	0.55921053	2.2625952	0	7	303	0	4.406719	3.178054	1
Rnddi	276	F	1999	-0.75657895	-2.0656596	0	8	106	1	4.304065	3.020425	1
Rnddi	276	F	2001	-0.09868421	-0.3343577	0	8	214	1	4.350091	3.020127	1
Rnddi	276	F	2004	0.88815789	3.8856908	0	8	98	0	4.388238	2.931105	1
Rryry	277	M	2011	-0.75657895	-2.0656596	0	4	227	0	4.363099	3.113515	0
Rryry	277	M	2012	-0.42763158	-1.308215	0	4	155	0	4.363099	3.044522	0
Rsasa	278	F	2005	-0.75657895	-2.0656596	0	6	252	1	4.330733	3.135494	1
Rsasa	278	F	2006	-0.42763158	-1.308215	0	6	207	1	4.369448	3.178054	1
Rsasa	278	F	2008	-0.09868421	-0.3343577	0	6	91	0	4.343805	2.873565	1
Rsasa	278	F	2009	0.23026316	0.8559124	0	6	113	1	4.283587	2.890372	1
Snder	279	M	2007	-0.75657895	-2.0656596	1	5	132.3333	0	4.416075	2.931695	0
Snder	279	M	2009	-0.09868421	-0.3343577	1	5	132	0	4.369448	3.063391	0
Snjja	280	F	1999	-0.75657895	-2.0656596	0	12	114	1	4.382027	3.198673	1
Snjja	280	F	2001	-0.09868421	-0.3343577	0	12	161.5	1	4.382027	3.146247	1
Snjja	280	F	2004	0.88815789	3.8856908	0	12	89	1	4.356709	3.135494	1
Snjja	280	F	2005	1.21710526	5.7251991	0	12	158	1	4.356709	3.091042	1
Snjja	280	F	2007	2.20394737	12.5422005	0	12	120	0	4.356709	2.99072	1
Sinna	281	F	2000	-0.75657895	-2.0656596	0	10	180	0	4.330733	2.944439	0
Sinna	281	F	2001	-0.42763158	-1.308215	0	10	148	0	4.369448	2.970086	0
Sinna	281	F	2007	1.54605263	7.7811202	0	10	98.5	1	4.388084	3.034849	0
Suart	282	M	2006	-0.75657895	-2.0656596	0	4	184.5	0	4.369368	3.090784	1
Suart	282	M	2007	-0.42763158	-1.308215	0	4	183.5	0	4.363078	3.092384	1
Szane	283	F	2007	-0.42763158	-1.308215	0	6	165.5	0	4.362916	2.891759	1
Szane	283	F	2008	-0.09868421	-0.3343577	0	6	67	1	4.369448	3.020425	1
Szane	283	F	2009	0.23026316	0.8559124	0	6	91	0	4.324133	3.091042	1
Tkede	284	M	1998	-0.75657895	-2.0656596	0	5	225	0	4.382027	3.068053	0
Tkede	284	M	1999	-0.42763158	-1.308215	0	5	181.6667	0	4.385859	3.101527	0
Tkede	284	M	2000	-0.09868421	-0.3343577	0	5	223	0	4.394449	3.044522	0
Tnjja	285	F	2007	-0.75657895	-2.0656596	0	4	171	1	4.26268	3.020425	0
Tnjja	285	F	2008	-0.42763158	-1.308215	0	4	114	1	4.317488	3.113515	0
Trjje	286	M	2002	-0.42763158	-1.308215	1	12	72	0	4.317488	2.833213	1
Trjje	286	M	2004	0.23026316	0.8559124	1	12	207	0	4.369448	3.020425	1
Trjje	286	M	2005	0.55921053	2.2625952	1	12	183	0	4.324111	3.007468	1
Trjje	286	M	2006	0.88815789	3.8856908	1	12	129	0	4.317488	2.995732	1
Trjje	286	M	2007	1.21710526	5.7251991	1	12	240	0	4.406719	3.113515	1
Trjje	286	M	2008	1.54605263	7.7811202	1	12	156.5	0	4.337098	3.079019	1
Trjje	286	M	2010	2.20394737	12.5422005	1	12	235	0	4.356709	2.862201	1
Tater	287	F	1999	-0.75657895	-2.0656596	0	8	216	1	4.406719	3.218876	0
Tater	287	F	2004	0.88815789	3.8856908	0	8	151	1	4.406719	3.135258	0
Tmmmy	288	M	2002	-0.75657895	-2.0656596	0	9	95	0	4.369448	3.068053	0
Tmmmy	288	M	2004	-0.09868421	-0.3343577	0	9	267	0	4.330733	3.178054	0
Tmmmy	288	M	2005	0.23026316	0.8559124	0	9	125	0	4.394449	3.157	0
Tmmmy	288	M	2006	0.55921053	2.2625952	0	9	130	0	4.418841	3.152736	0
Tmmmy	288	M	2007	0.88815789	3.8856908	0	9	196.5	0	4.406719	3.159124	0
Tmmmy	288	M	2008	1.21710526	5.7251991	0	9	239	0	4.418841	3.157	0
Tr_en	289	M	1999	-0.75657895	-2.0656596	0	10	120	0	4.343805	2.944439	0
Tr_en	289	M	2006	1.54605263	7.7811202	0	10	316	0	4.454347	2.944439	0
Trunn	290	F	2007	-0.75657895	-2.0656596	0	4	240	1	4.369448	3.020425	0
Trunn	290	F	2008	-0.42763158	-1.308215	0	4	77	0	4.343805	3.068053	0
Tinne	291	F	1999	-0.75657895	-2.0656596	0	10	189	0	4.406719	3.238678	1
Tinne	291	F	2006	1.54605263	7.7811202	0	10	236	0	4.430817	3.277145	1
Tudde	292	F	1999	-0.75657895	-2.0656596	0	13	256	0	4.382027	3.091042	0
Tudde	292	F	2000	-0.42763158	-1.308215	0	13	194	1	4.343805	2.995732	0
Tudde	292	F	2001	-0.09868421	-0.3343577	0	13	208	0	4.369368	3.055734	0
Tudde	292	F	2004	0.88815789	3.8856908	0	13	162	0	4.356709	3.068053	0
Tudde	292	F	2007	1.875	10.0534539	0	13	209	0	4.394449	3.135494	0
Tudde	292	F	2009	2.53289474	15.2473598	0	13	91	0	4.400603	3.157	0
Tudde	292	F	2012	2.53289474	15.2473598	0	13	154	0	4.356709	2.862201	0
Unini	293	F	2004	-0.09868421	-0.3343577	0	6	156	1	4.430817	3.218876	0
Unini	293	F	2005	0.23026316	0.8559124	0	6	274	0	4.406719	3.277145	0
