# Supplementary material for: Age-related changes in somatic condition and reproduction in the Eurasian beaver: Resource history influences onset of reproductive senescence
Source: PLoS One. 2017 Dec 5;12(12):e0187484. doi: 10.1371/journal.pone.0187484 (PMC5716577; doi:10.1371/journal.pone.0187484)
Supplement: S4 File — (CSV) [file pone.0187484.s004.csv]

year	TE	RP	RPY	LS	mother	mmage	mmage2	rain	TQ4	maxage
2009	-0.475160256	0	0	0	1	-1.18	-3.81	0.638	0	-1.77906977
2004	-1.436698718	1	0	2	2	-0.15	-0.64	-1.254	-0.8547009	-0.61627907
2005	-1.196314103	0	1	0	2	0.19	0.88	0.163	-0.8547009	-0.61627907
2004	-0.955929487	0	0	0	3	-0.15	-0.64	-1.254	0.8547009	0.8372093
2005	-0.234775641	0	0	0	3	0.19	0.88	0.163	0.8547009	0.8372093
2006	1.127403846	1	0	2	3	0.53	2.64	-0.893	0.8547009	0.8372093
2007	1.287660256	0	1	0	3	0.88	4.64	0.902	0.8547009	0.8372093
2008	0.24599359	1	0	1	3	1.22	6.86	-1.416	0.8547009	0.8372093
2009	-0.234775641	1	1	1	3	1.56	9.33	0.638	0.8547009	0.8372093
2010	-0.635416667	0	1	0	3	1.9	12.02	-0.461	0.8547009	0.8372093
2004	2.249198718	0	0	0	4	-1.18	-3.81	-1.254	-1.7094017	-1.77906977
1999	0.486378205	0	1	0	5	-1.18	-3.81	-0.558	-1.7094017	0.8372093
2000	1.367788462	1	0	1	5	-0.84	-2.99	-0.636	-1.7094017	0.8372093
2001	0.887019231	0	1	0	5	-0.49	-1.93	1.671	-1.7094017	0.8372093
2002	-1.116185897	0	0	0	5	-0.15	-0.64	1.186	-1.7094017	0.8372093
2003	1.528044872	0	0	0	5	0.19	0.88	-0.311	-1.7094017	0.8372093
2004	2.249198718	0	0	0	5	0.53	2.64	-1.254	-1.7094017	0.8372093
2005	0.005608974	0	0	0	5	0.88	4.64	0.163	-1.7094017	0.8372093
2006	0.486378205	0	0	0	5	1.22	6.86	-0.893	-1.7094017	0.8372093
2007	0.726762821	0	0	0	5	1.56	9.33	0.902	-0.8547009	0.8372093
2008	0.40625	0	0	0	5	1.9	12.02	-1.416	-0.8547009	0.8372093
1999	0.726762821	1	0	3	6	-1.18	-3.81	-0.558	0.8547009	-1.19767442
2000	1.367788462	1	1	1	6	-0.84	-2.99	-0.636	0.8547009	-1.19767442
2001	0.887019231	0	1	0	6	-0.49	-1.93	1.671	0.8547009	-1.19767442
1999	0.486378205	1	0	1	7	-1.18	-3.81	-0.558	0	0.25581395
2000	1.367788462	0	1	0	7	-0.84	-2.99	-0.636	0	0.25581395
2001	0.887019231	0	0	0	7	-0.49	-1.93	1.671	0	0.25581395
2002	-1.116185897	1	0	2	7	-0.15	-0.64	1.186	0	0.25581395
2003	1.528044872	0	1	0	7	0.19	0.88	-0.311	0	0.25581395
2004	2.249198718	1	0	2	7	0.53	2.64	-1.254	0	0.25581395
2005	0.005608974	0	1	0	7	0.88	4.64	0.163	0	0.25581395
2006	0.486378205	0	0	0	7	1.22	6.86	-0.893	0	0.25581395
2004	-0.955929487	1	1	1	8	-0.49	-1.93	-1.254	0.8547009	0.54651163
2005	-0.234775641	1	1	2	8	-0.15	-0.64	0.163	0.8547009	0.54651163
2006	1.127403846	1	1	2	8	0.19	0.88	-0.893	0.8547009	0.54651163
2007	1.287660256	0	1	0	8	0.53	2.64	0.902	0	0.54651163
2008	0.24599359	0	0	0	8	0.88	4.64	-1.416	0	0.54651163
2009	-0.234775641	0	0	0	8	1.22	6.86	0.638	0	0.54651163
2010	-0.635416667	0	0	0	8	1.56	9.33	-0.461	0	0.54651163
2004	-0.955929487	0	0	0	9	-0.49	-1.93	-1.254	0.8547009	-0.61627907
2005	-0.234775641	1	0	1	9	-0.15	-0.64	0.163	0.8547009	-0.61627907
2006	1.127403846	1	1	3	9	0.19	0.88	-0.893	0.8547009	-0.61627907
1998	0.967147436	0	0	0	10	-1.18	-3.81	-0.587	0.8547009	-0.61627907
1999	-0.074519231	1	0	1	10	-0.84	-2.99	-0.558	0.8547009	-0.61627907
2000	-0.314903846	1	1	1	10	-0.49	-1.93	-0.636	0.8547009	-0.61627907
2001	-0.555288462	1	1	1	10	-0.15	-0.64	1.671	0.8547009	-0.61627907
2002	-1.436698718	0	1	0	10	0.19	0.88	1.186	0.8547009	-0.61627907
1998	0.967147436	1	0	1	11	-1.18	-3.81	-0.587	-1.7094017	-1.19767442
1999	-0.074519231	0	1	0	11	-0.84	-2.99	-0.558	-1.7094017	-1.19767442
2000	-0.314903846	0	0	0	11	-0.49	-1.93	-0.636	-1.7094017	-1.19767442
2007	0.726762821	0	0	0	12	-1.18	-3.81	0.902	-1.7094017	-1.48837209
2008	-0.715544872	1	0	1	12	-0.84	-2.99	-1.416	-1.7094017	-1.48837209
2009	-0.475160256	1	0	3	13	-0.49	-1.93	0.638	0	-0.61627907
2010	-1.036057692	0	1	0	13	-0.15	-0.64	-0.461	0	-0.61627907
2011	-0.875801282	0	0	0	13	0.19	0.88	1.42	0	-0.61627907
1999	0.486378205	1	1	1	14	-1.18	-3.81	-0.558	0.8547009	0.25581395
2000	1.367788462	1	1	2	14	-0.84	-2.99	-0.636	0.8547009	0.25581395
2001	0.887019231	1	1	2	14	-0.49	-1.93	1.671	0.8547009	0.25581395
2002	-1.116185897	0	1	0	14	-0.15	-0.64	1.186	0.8547009	0.25581395
2003	1.528044872	1	0	1	14	0.19	0.88	-0.311	0.8547009	0.25581395
2004	2.249198718	1	1	1	14	0.53	2.64	-1.254	0.8547009	0.25581395
2005	0.005608974	1	1	1	14	0.88	4.64	0.163	0.8547009	0.25581395
2006	0.486378205	0	1	0	14	1.22	6.86	-0.893	0.8547009	0.25581395
2006	0.486378205	0	0	0	15	-1.18	-3.81	-0.893	-1.7094017	-1.19767442
2007	0.726762821	0	0	0	15	-0.84	-2.99	0.902	-1.7094017	-1.19767442
2008	-0.715544872	0	0	0	15	-0.49	-1.93	-1.416	-1.7094017	-1.19767442
2008	0.24599359	0	0	0	16	-0.84	-2.99	-1.335	0.8547009	-0.61627907
2009	-0.234775641	1	0	1	16	-0.49	-1.93	0.638	0.8547009	-0.61627907
2010	-0.635416667	1	1	1	16	-0.15	-0.64	-0.461	0.8547009	-0.61627907
2011	-1.116185897	1	1	1	16	0.19	0.88	1.42	0.8547009	-0.61627907
2007	-1.036057692	0	0	0	17	-1.18	-3.81	0.902	-0.8547009	-0.90697674
2008	-0.635416667	1	0	3	17	-0.84	-2.99	-1.416	-0.8547009	-0.90697674
2009	-0.314903846	1	1	3	17	-0.49	-1.93	0.638	-0.8547009	-0.90697674
2010	-0.395032051	1	1	1	17	-0.15	-0.64	-0.461	-0.8547009	-0.90697674
2005	-1.196314103	0	0	0	18	-1.18	-3.81	0.163	-0.8547009	-0.03488372
2006	-1.116185897	1	0	2	18	-0.84	-2.99	-0.893	-0.8547009	-0.03488372
2007	-1.036057692	1	1	3	18	-0.49	-1.93	0.902	-0.8547009	-0.03488372
2008	-0.635416667	1	1	2	18	-0.15	-0.64	-1.416	-0.8547009	-0.03488372
2009	-0.314903846	1	1	4	18	0.19	0.88	0.638	-0.8547009	-0.03488372
2010	-0.395032051	0	1	0	18	0.53	2.64	-0.461	-0.8547009	-0.03488372
2011	-0.955929487	0	0	0	18	0.88	4.64	1.42	-0.8547009	-0.03488372
2006	-1.116185897	1	0	1	19	0.53	2.64	-0.893	0	1.12790698
2007	-1.036057692	0	1	0	19	0.88	4.64	0.902	0	1.12790698
2008	-0.635416667	1	0	4	19	1.22	6.86	-1.416	0	1.12790698
2009	-0.314903846	0	1	0	19	1.56	9.33	0.638	0	1.12790698
2010	-0.395032051	0	0	0	19	1.9	12.02	-0.461	0	1.12790698
2011	-0.955929487	0	0	0	19	2.25	14.96	1.42	0	1.12790698
2007	1.287660256	0	0	0	20	-1.52	-4.4	0.902	0.8547009	-2.06976744
2007	0.726762821	0	0	0	21	0.19	0.88	0.902	0	0.54651163
2008	0.40625	0	0	0	21	0.53	2.64	-1.416	0	0.54651163
2009	-0.475160256	0	0	0	21	0.88	4.64	0.638	0	0.54651163
2010	-1.036057692	1	0	1	21	1.22	6.86	-0.461	0	0.54651163
2011	-0.875801282	0	1	0	21	1.56	9.33	1.42	0	0.54651163
2011	-0.875801282	0	1	0	22	-1.18	-3.81	1.42	0.8547009	-1.77906977
2008	0.40625	0	0	0	23	-1.52	-4.4	-1.335	-0.8547009	-1.77906977
2009	-0.475160256	1	0	0	23	-1.18	-3.81	0.638	-0.8547009	-1.77906977
2000	-1.516826923	0	0	0	24	-1.18	-3.81	-0.636	0.8547009	-1.48837209
2001	-1.356570513	0	0	0	24	-0.84	-2.99	1.671	0.8547009	-1.48837209
1999	-1.276442308	0	0	0	25	-1.18	-3.81	-0.558	0.8547009	-1.19767442
2000	-1.516826923	0	0	0	25	-0.84	-2.99	-0.636	0.8547009	-1.19767442
2001	-1.356570513	0	0	0	25	-0.49	-1.93	1.671	0.8547009	-1.19767442
1999	-1.276442308	0	0	0	26	-1.18	-3.81	-0.558	0	-1.77906977
1999	-1.276442308	0	1	0	27	-1.18	-3.81	-0.558	-0.8547009	-1.19767442
2000	-1.516826923	0	0	0	27	-0.84	-2.99	-0.636	-0.8547009	-1.19767442
2001	-1.356570513	0	0	0	27	-0.49	-1.93	1.671	-0.8547009	-1.19767442
2007	1.287660256	1	1	1	28	-1.18	-3.81	0.902	-0.8547009	-0.61627907
2008	0.24599359	0	1	0	28	-0.84	-2.99	-1.416	-0.8547009	-0.61627907
2009	-0.234775641	0	0	0	28	-0.49	-1.93	0.638	-0.8547009	-0.61627907
2010	-0.635416667	1	0	1	28	-0.15	-0.64	-0.461	-0.8547009	-0.61627907
2011	-1.116185897	0	1	0	28	0.19	0.88	1.42	-0.8547009	-0.61627907
1998	0.967147436	0	0	0	29	-1.18	-3.81	-0.587	0.8547009	-0.61627907
1999	-0.074519231	1	0	1	29	-0.84	-2.99	-0.558	0.8547009	-0.61627907
2000	-0.314903846	1	1	1	29	-0.49	-1.93	-0.636	0.8547009	-0.61627907
2001	-0.555288462	1	1	1	29	-0.15	-0.64	1.671	0.8547009	-0.61627907
2002	-1.436698718	0	1	0	29	0.19	0.88	1.186	0.8547009	-0.61627907
1999	0.486378205	1	0	2	30	-1.18	-3.81	-0.558	-1.7094017	-0.61627907
2000	1.367788462	1	1	2	30	-0.84	-2.99	-0.636	-1.7094017	-0.61627907
2001	0.887019231	0	1	0	30	-0.49	-1.93	1.671	-1.7094017	-0.61627907
2002	-1.116185897	0	0	0	30	-0.15	-0.64	1.186	-1.7094017	-0.61627907
2003	1.528044872	1	0	1	30	0.19	0.88	-0.311	-1.7094017	-0.61627907
2005	-1.356570513	1	1	1	31	-1.18	-3.81	0.163	0	-0.03488372
2006	-1.196314103	0	1	0	31	-0.84	-2.99	-0.893	0	-0.03488372
2007	-0.475160256	0	0	0	31	-0.49	-1.93	0.902	0	-0.03488372
2008	-0.074519231	0	0	0	31	-0.15	-0.64	-1.416	0	-0.03488372
2009	0.005608974	1	0	1	31	0.19	0.88	0.638	0	-0.03488372
2010	-0.715544872	1	1	2	31	0.53	2.64	-0.461	0	-0.03488372
2011	-1.677083333	0	1	0	31	0.88	4.64	1.42	0	-0.03488372
1999	-0.074519231	1	1	2	32	-1.18	-3.81	-0.558	-0.8547009	-0.90697674
2000	-0.314903846	1	1	1	32	-0.84	-2.99	-0.636	-0.8547009	-0.90697674
2001	-0.555288462	0	1	0	32	-0.49	-1.93	1.671	-0.8547009	-0.90697674
2002	-1.436698718	0	0	0	32	-0.15	-0.64	1.186	-0.8547009	-0.90697674
1999	0.486378205	0	1	0	33	-1.18	-3.81	-0.558	0.8547009	0.54651163
2000	1.367788462	1	0	2	33	-0.84	-2.99	-0.636	0.8547009	0.54651163
2001	0.887019231	0	1	0	33	-0.49	-1.93	1.671	0.8547009	0.54651163
2002	-1.116185897	0	0	0	33	-0.15	-0.64	1.186	0.8547009	0.54651163
2003	1.528044872	0	0	0	33	0.19	0.88	-0.311	0.8547009	0.54651163
2004	2.249198718	1	0	2	33	0.53	2.64	-1.254	0.8547009	0.54651163
2005	0.005608974	0	1	0	33	0.88	4.64	0.163	0.8547009	0.54651163
2006	0.486378205	0	0	0	33	1.22	6.86	-0.893	0.8547009	0.54651163
2007	0.726762821	0	0	0	33	1.56	9.33	0.902	-0.8547009	0.54651163
2002	-1.116185897	1	0	2	34	-0.49	-1.93	1.186	0.8547009	1.41860465
2003	1.528044872	1	1	1	34	-0.15	-0.64	-0.311	0.8547009	1.41860465
2004	2.249198718	1	1	3	34	0.19	0.88	-1.254	0.8547009	1.41860465
2005	0.005608974	0	1	0	34	0.53	2.64	0.163	0.8547009	1.41860465
2006	0.486378205	1	0	2	34	0.88	4.64	-0.893	0.8547009	1.41860465
2007	0.726762821	0	1	0	34	1.22	6.86	0.902	0	1.41860465
2008	0.40625	0	0	0	34	1.56	9.33	-1.416	0	1.41860465
2009	-0.475160256	1	0	3	34	1.9	12.02	0.638	0	1.41860465
2010	-1.036057692	0	1	0	34	2.25	14.96	-0.461	0	1.41860465
2011	-0.875801282	0	0	0	34	2.59	18.12	1.42	0	1.41860465
2007	0.726762821	0	0	0	35	-0.84	-2.99	0.902	0.8547009	-0.61627907
2008	0.40625	1	0	3	35	-0.49	-1.93	-1.416	0.8547009	-0.61627907
2009	-0.475160256	0	1	0	35	-0.15	-0.64	0.638	0.8547009	-0.61627907
2010	-1.036057692	1	0	1	35	0.19	0.88	-0.461	0.8547009	-0.61627907
2011	-0.955929487	0	0	0	36	-0.49	-1.93	1.42	-0.8547009	-1.19767442
2007	1.287660256	1	0	1	37	-1.18	-3.81	0.902	-1.7094017	-1.48837209
2008	0.24599359	0	1	0	37	-0.84	-2.99	-1.416	-1.7094017	-1.48837209
1999	0.486378205	0	1	0	38	-1.18	-3.81	-0.558	-1.7094017	1.70930233
2000	1.367788462	1	0	1	38	-0.84	-2.99	-0.636	-1.7094017	1.70930233
2001	0.887019231	0	1	0	38	-0.49	-1.93	1.671	-1.7094017	1.70930233
2002	-1.116185897	0	0	0	38	-0.15	-0.64	1.186	-1.7094017	1.70930233
2003	1.528044872	0	0	0	38	0.19	0.88	-0.311	-1.7094017	1.70930233
2004	2.249198718	0	0	0	38	0.53	2.64	-1.254	-1.7094017	1.70930233
2005	0.005608974	0	0	0	38	0.88	4.64	0.163	-1.7094017	1.70930233
2006	0.486378205	0	0	0	38	1.22	6.86	-0.893	-1.7094017	1.70930233
2007	0.726762821	0	0	0	38	1.56	9.33	0.902	-1.7094017	1.70930233
2008	0.40625	0	0	0	38	1.9	12.02	-1.416	-1.7094017	1.70930233
2009	-0.475160256	0	0	0	38	2.25	14.96	0.638	-1.7094017	1.70930233
2010	-1.036057692	0	0	0	38	2.59	18.12	-0.461	-1.7094017	1.70930233
2011	-0.875801282	0	0	0	38	2.93	21.52	1.42	-1.7094017	1.70930233
2005	0.005608974	0	0	0	39	-1.18	-3.81	0.163	-1.7094017	-1.77906977
