# Supplementary material for: Age-related changes in somatic condition and reproduction in the Eurasian beaver: Resource history influences onset of reproductive senescence
Source: PLoS One. 2017 Dec 5;12(12):e0187484. doi: 10.1371/journal.pone.0187484 (PMC5716577; doi:10.1371/journal.pone.0187484)
Supplement: S5 File — (CSV) [file pone.0187484.s005.csv]

lnBM	lnBL	seasonage	LS	mother	mmage	mmage2	cq	rainbin	BLcor
1.5040774	3.806662	summer0	0.06666667	101	0.1640212	1.014501	-1.01626	1	0.001069294
1.5040774	3.871201	summer0	0.06666667	101	0.1640212	1.014501	-1.01626	1	0.370444867
1.252763	3.828641	summer0	0.06666667	102	1.2222222	8.853028	1.01626	-1	0.370444867
1.252763	3.663562	summer0	0.06666667	102	1.2222222	8.853028	1.01626	-1	0.001069294
1.5686159	3.931826	summer0	-1.26666667	102	1.7513228	13.612133	1.01626	-1	0.370444867
1.7917595	3.931826	summer0	-1.26666667	102	1.7513228	13.612133	1.01626	1	0.001069294
2.2512918	4.158883	summer1	-1.26666667	103	-0.8941799	-4.584446	-2.03252	1	0.370444867
1.252763	3.871201	summer0	1.4	104	-1.4232804	-6.544078	1.01626	-1	0.001069294
1.252763	3.828641	summer0	1.4	104	-1.4232804	-6.544078	1.01626	-1	0.370444867
2.014903	4.060443	summer1	-1.26666667	104	-0.8941799	-4.584446	1.01626	1	0.001069294
1.6094379	3.970292	summer0	-1.26666667	105	-1.4232804	-6.544078	0	-1	0.001069294
1.6094379	3.951244	spring1	-1.26666667	105	0.1640212	1.014501	0	1	0.370444867
1.7047481	4.043051	autumn0	0.06666667	105	1.2222222	8.853028	0	1	0.001069294
2.1400662	4.127134	spring1	0.06666667	105	1.2222222	8.853028	0	-1	0.370444867
1.7047481	3.931826	autumn0	-1.26666667	106	-0.3650794	-2.06492	0	1	0.370444867
1.3862944	3.871201	summer0	0.06666667	106	0.1640212	1.014501	0	-1	0.001069294
2.1972246	4.110874	spring1	0.06666667	106	0.1640212	1.014501	0	-1	0.370444867
1.410987	3.912023	summer0	0.06666667	106	0.6931217	4.653817	0	-1	0.001069294
1.7047481	3.951244	autumn0	-1.26666667	107	0.1640212	1.014501	0	-1	0.370444867
1.5686159	3.828641	summer0	1.4	107	0.6931217	4.653817	0	-1	0.001069294
1.3862944	3.828641	summer0	1.4	107	0.6931217	4.653817	0	-1	0.370444867
1.252763	3.688879	autumn0	-1.26666667	108	-1.4232804	-6.544078	-2.03252	1	0.370444867
2.014903	3.970292	autumn0	-1.26666667	109	-0.8941799	-4.584446	-2.03252	-1	0.001069294
1.4350845	3.806662	summer0	1.4	110	-0.3650794	-2.06492	0	1	0.370444867
1.252763	3.78419	summer0	1.4	110	-0.3650794	-2.06492	0	1	0.001069294
1.3083328	3.850148	summer0	1.4	110	-0.3650794	-2.06492	0	1	0.370444867
1.0986123	3.78419	summer0	-1.26666667	111	-1.4232804	-6.544078	1.01626	-1	0.001069294
1.5040774	3.988984	spring1	0.06666667	111	-0.8941799	-4.584446	1.01626	1	0.370444867
1.252763	3.73767	autumn0	0.06666667	111	-0.3650794	-2.06492	1.01626	1	0.001069294
1.7047481	4.060443	spring1	-1.26666667	111	0.6931217	4.653817	1.01626	1	0.370444867
1.8870696	3.988984	spring1	-1.26666667	112	-0.3650794	-2.06492	1.01626	1	0.001069294
1.686399	3.89182	summer0	-1.26666667	112	0.1640212	1.014501	1.01626	-1	0.370444867
NA	4.189655	spring1	-1.26666667	112	0.6931217	4.653817	1.01626	1	0.001069294
1.410987	3.89182	summer0	1.4	113	-0.8941799	-4.584446	-1.01626	-1	0.001069294
1.3083328	3.931826	summer0	1.4	113	-0.8941799	-4.584446	-1.01626	-1	0.370444867
1.5475625	3.806662	autumn0	1.4	113	-0.3650794	-2.06492	-1.01626	1	0.001069294
1.7047481	4.007333	autumn0	1.4	113	-0.3650794	-2.06492	-1.01626	1	0.370444867
2.6741486	4.248495	autumn1	-1.26666667	113	0.1640212	1.014501	-1.01626	-1	0.001069294
1.6094379	3.881564	summer0	0.06666667	114	-0.8941799	-4.584446	-1.01626	-1	0.370444867
1.8718022	4.025352	autumn0	1.4	114	-0.3650794	-2.06492	-1.01626	1	0.001069294
2.2512918	4.127134	spring1	1.4	114	-0.3650794	-2.06492	-1.01626	1	0.370444867
2.163323	4.077537	spring1	1.4	114	-0.3650794	-2.06492	-1.01626	1	0.001069294
1.5475625	3.921973	summer0	0.06666667	114	0.1640212	1.014501	-1.01626	-1	0.370444867
1.6094379	3.931826	summer0	0.06666667	114	0.1640212	1.014501	-1.01626	-1	0.001069294
1.7917595	3.979682	autumn0	1.4	114	0.6931217	4.653817	-1.01626	1	0.370444867
1.6486586	4.034241	autumn0	1.4	114	0.6931217	4.653817	-1.01626	1	0.001069294
1.974081	4.060443	autumn0	1.4	114	0.6931217	4.653817	-1.01626	1	0.370444867
1.8718022	3.850148	autumn0	-1.26666667	114	1.2222222	8.853028	0	-1	0.001069294
1.7917595	3.979682	autumn0	-1.26666667	114	1.7513228	13.612133	0	1	0.370444867
2.163323	4.043051	spring1	-1.26666667	115	1.2222222	8.853028	0	1	0.370444867
2.0476928	3.941582	autumn0	-1.26666667	116	1.7513228	13.612133	0	-1	0.370444867
1.7047481	3.688879	summer0	-1.26666667	117	-1.4232804	-6.544078	-1.01626	1	0.370444867
1.7917595	3.970292	summer0	-1.26666667	118	-0.8941799	-4.584446	1.01626	-1	0.001069294
1.8718022	4.025352	summer0	0.06666667	119	-1.4232804	-6.544078	-2.03252	-1	0.370444867
1.252763	3.806662	summer0	0.06666667	119	-1.4232804	-6.544078	-2.03252	-1	0.001069294
0.9162907	3.663562	summer0	0.06666667	119	-0.8941799	-4.584446	-2.03252	1	0.370444867
1.7917595	3.951244	autumn0	-1.26666667	120	-1.4232804	-6.544078	0	-1	0.370444867
2.5095993	4.219508	autumn1	-1.26666667	120	0.6931217	4.653817	0	1	0.001069294
1.5260563	3.839452	autumn0	0.06666667	120	1.2222222	8.853028	0	-1	0.370444867
0.8329091	3.663562	summer0	0.06666667	120	1.2222222	8.853028	0	-1	0.001069294
1.252763	3.7612	summer0	0.06666667	121	-1.4232804	-6.544078	-1.01626	-1	0.001069294
1.5040774	3.951244	summer0	0.06666667	121	-1.4232804	-6.544078	-1.01626	-1	0.370444867
0.6931472	3.688879	summer0	0.06666667	121	-0.8941799	-4.584446	0	1	0.001069294
1.5040774	3.951244	autumn0	0.06666667	121	1.2222222	8.853028	0	1	0.370444867
1.5040774	3.951244	autumn0	0.06666667	121	1.2222222	8.853028	0	1	0.001069294
1.252763	3.73767	summer0	0.06666667	122	-0.3650794	-2.06492	1.01626	1	0.370444867
1.6094379	3.931826	spring1	0.06666667	122	-0.3650794	-2.06492	1.01626	1	0.001069294
1.0986123	3.806662	summer0	1.4	122	0.6931217	4.653817	1.01626	1	0.370444867
1.7917595	3.850148	autumn0	1.4	122	0.6931217	4.653817	1.01626	1	0.001069294
1.7047481	3.951244	autumn0	1.4	122	0.6931217	4.653817	1.01626	1	0.370444867
1.7917595	3.970292	autumn0	0.06666667	122	1.7513228	13.612133	1.01626	-1	0.001069294
1.8718022	4.007333	autumn0	0.06666667	122	1.7513228	13.612133	1.01626	-1	0.370444867
0.7654678	3.688879	summer0	1.4	122	1.7513228	13.612133	1.01626	1	0.001069294
1.7404662	3.931826	autumn0	1.4	122	1.7513228	13.612133	1.01626	1	0.370444867
0.8754687	3.713572	summer0	1.4	122	1.7513228	13.612133	1.01626	1	0.001069294
1.6292405	3.921973	summer0	1.4	123	-0.3650794	-2.06492	1.01626	-1	0.001069294
1.5040774	3.941582	summer0	1.4	123	-0.3650794	-2.06492	1.01626	-1	0.370444867
1.5892352	3.871201	summer0	1.4	123	-0.3650794	-2.06492	1.01626	-1	0.001069294
2.4248027	4.219508	summer1	-1.26666667	124	-1.4232804	-6.544078	-2.03252	1	0.001069294
2.5257286	4.219508	summer1	-1.26666667	125	-0.8941799	-4.584446	-2.03252	1	0.001069294
